# Supplementary material for: Artificial Intelligence-Assisted Volumetric Brain Analysis Correlated with CSF Biomarkers in Alzheimer’s Disease: A Pilot Study
Source: Diagnostics (Basel). 2026 Mar 31;16(7):1050. doi: 10.3390/diagnostics16071050 (PMC13073183; doi:10.3390/diagnostics16071050)
Supplement: Supplementary file 1 [file diagnostics-16-01050-s001.zip]

Archive with 1 entries (1 files):
- diagnostics-4193158-supplementary.pdf
